# Supplementary material for: TDP-43 Controls HIV-1 Viral Production and Virus Infectiveness
Source: Int J Mol Sci. 2023 Apr 21;24(8):7658. doi: 10.3390/ijms24087658 (PMC10142003; doi:10.3390/ijms24087658)
Supplement: Supplementary file 1 [file ijms-24-07658-s001.zip]

Archive with 1 entries (1 files):
- ijms-2356206-supplementary.pdf
